# Supplementary material for: Imatinib (STI571) Inhibits the Expression of Angiotensin-Converting Enzyme 2 and Cell Entry of the SARS-CoV-2-Derived Pseudotyped Viral Particles
Source: Int J Mol Sci. 2021 Jun 28;22(13):6938. doi: 10.3390/ijms22136938 (PMC8268654; doi:10.3390/ijms22136938)
Supplement: Supplementary file 1 [file ijms-22-06938-s001.zip]

Archive with 1 entries (1 files):
- ijms-1235100-supplementary.pdf
